# Supplementary material for: FuSe: a tool to move RNA-Seq analyses from chromosomal/gene loci to functional grouping of mRNA transcripts
Source: Bioinformatics. 2020 Aug 19;37(3):375–81. doi: 10.1093/bioinformatics/btaa735 (PMC8058771; doi:10.1093/bioinformatics/btaa735)
Supplement: btaa735_Supplementary_Data [file btaa735_supplementary_data.zip]

Archive with 2 entries (2 files):
- Suppl.docx
- Suppl_Table1.xlsx
